# Supplementary material for: The moderating effect of altruism on the relationship between occupational stress and turnover intentions: a cross-sectional study of community rehabilitation workers in China
Source: BMC Psychol. 2024 Aug 14;12:442. doi: 10.1186/s40359-024-01926-z (PMC11325617; doi:10.1186/s40359-024-01926-z)
Supplement: Supplementary file 1 — Supplementary Material 1 [file 40359_2024_1926_MOESM1_ESM.xlsx]

## Sheet: CMV
Factors	Items	R1	the average of substantive factor variance（R12）	R2	the average of method factor variance（R22）
Turnover intention	J1	0.814	0.662596	0.034	0.001156
	J2	1.039	1.07952	-0.176	0.030976
	J3	0.661	0.436921	0.18	0.0324
	J4	0.734	0.538756	-0.023	0.000529
Burnout	exhaustion	0.165	0.027225	0.469	0.219961
	cynicism	0.999	0.998001	-0.141	0.019881
	low professional efficiency	1.007	1.01405	-0.187	0.034969
Altrism	d1	0.661	0.436921	-0.104	0.010816
	d2	0.752	0.565504	-0.011	0.000121
	d3	0.847	0.717409	0.125	0.015625
	d4	0.706	0.498436	-0.017	0.000289
Occupational stress	responsibility pressure	0.825	0.680625	0.127	0.016129
	quality concern	0.754	0.568516	0.123	0.015129
	role conflict	0.826	0.682276	-0.076	0.005776
	job vs. nonjob conflict	0.998	0.996004	-0.176	0.030976
	workload	0.92	0.8464	-0.025	0.000625
quality of Life	physical	0.794	0.630436	-0.04	0.0016
	psychological	0.894	0.799236	0.063	0.003969
	social	0.773	0.597529	0.057	0.003249
	functional	0.71	0.5041	-0.079	0.006241
Work experience		1	1	-0.2	0.04
Monthly income		1	1	-0.032	0.001024
AVERAGE			0.694566		0.0223382
